# Supplementary material for: The TLR4 adaptor TRAM controls the phagocytosis of Gram-negative bacteria by interacting with the Rab11-family interacting protein 2
Source: PLoS Pathog. 2019 Mar 18;15(3):e1007684. doi: 10.1371/journal.ppat.1007684 (PMC6438586; doi:10.1371/journal.ppat.1007684)
Supplement: S1 Table — (XLSX) [file ppat.1007684.s010.xlsx]

## Sheet: Medium FIP2 siRNA- NS RNA
NCBI RefSeq	logFC	Average Expr	Adj. P Value	Gene name
NM_000634.2	-1.67119	3.38306	0.0112497	CXCR1
NM_002621.2	-1.51543	2.75427	0.00215499	CFP
NM_006120.3	-1.4828	10.4984	6.35041e-14	HLA-DMA
NM_000575.3	-1.33366	6.00425	0.166636	IL1A
NM_000210.1	-1.24255	7.91756	7.3634e-06	ITGA6
NM_001081442.1	-1.17043	3.70773	0.0169399	LILRB5
NM_005810.3	-1.15118	3.19793	0.000838831	KLRG1
NM_012340.3	-1.13987	4.7909	0.000832023	NFATC2
NM_000952.3	-1.13936	7.81462	4.59224e-05	PTAFR
NM_001002273.1	-1.13342	8.04753	0.0215059	FCGR2B
NM_020661.1	-1.13077	3.73435	0.0400169	AICDA
NM_006770.3	-1.09395	6.83891	0.0231842	MARCO
NM_000576.2	-1.08778	9.90361	0.302854	IL1B
NM_001763.2	-1.04826	3.99121	0.00546254	CD1A
NM_013252.2	-1.01362	4.59575	0.0398601	CLEC5A
NM_000885.4	-0.999883	5.36818	0.00034433	ITGA4
NM_003991.2	-0.99038	1.49047	0.0650112	EDNRB
NM_002644.2	-0.943119	2.3243	0.0187735	PIGR
NM_001175.4	-0.929667	11.3837	0.00037322	ARHGDIB
NM_001204344.1	-0.926634	9.24265	0.0187013	TNFSF15
NM_000616.4	-0.903316	9.11515	4.65952e-05	CD4
NM_004513.4	-0.880401	6.30584	5.73865e-05	IL16
NM_003839.2	-0.875696	7.02786	0.000547621	TNFRSF11A
NM_004244.4	-0.860401	9.50082	0.00453211	CD163
NM_002438.2	-0.849563	8.44279	0.00296491	MRC1
NM_000570.4	-0.847844	9.82309	0.00533892	FCGR3B
NM_004345.3	-0.841338	6.73345	0.0703776	CAMP
NM_181657.3	-0.841112	6.55585	0.0313633	LTB4R
NM_139011.2	-0.810291	4.75337	5.66516e-05	HFE
NM_001145805.1	-0.799913	2.26481	0.0507946	IRGM
NM_000582.2	-0.789617	14.6926	0.0185584	SPP1
NM_002046.3	-0.771764	12.4115	0.000547621	GAPDH
NM_000175.2	-0.760043	10.0065	0.000547621	GPI
NM_212482.1	-0.752859	12.3092	0.00238219	FN1
NM_000902.2	-0.752462	8.32069	0.0579295	MME
NM_021642.3	-0.744168	8.31582	0.0150506	FCGR2A
NM_020525.4	-0.737901	1.93604	0.0398601	IL22
NM_005211.2	-0.737159	6.89894	0.00105833	CSF1R
NM_016562.3	-0.733213	4.74017	0.0544587	TLR7
NM_002658.2	-0.732059	7.81445	0.00533892	PLAU
NM_194448.2	-0.727549	7.68243	0.0186783	CLEC4A
NM_201563.4	-0.716783	9.37778	0.0150506	FCGR2C
NM_000358.2	-0.710852	9.72226	0.0314411	TGFBI
NM_000958.2	-0.707717	8.10671	0.0693864	PTGER4
NM_018644.3	-0.703756	1.10063	0.510238	B3GAT1
NM_001562.2	-0.69877	9.98707	0.0185584	IL18
NM_024013.1	-0.696051	3.52711	0.04653	IFNA1
NM_000611.4	-0.687253	11.2725	0.000658271	CD59
NM_181879.2	-0.662193	8.75765	0.0502314	LILRA5
NM_002990.3	-0.660482	13.3795	0.140343	CCL22
NM_178014.2	-0.643718	9.53369	0.00546254	TUBB
NM_006516.2	-0.637787	3.63194	0.0307917	SLC2A1
NM_015991.2	-0.636524	9.94273	0.114357	C1QA
NM_000632.3	-0.634847	10.666	0.000731794	ITGAM
NM_002965.2	-0.632269	11.112	0.0893602	S100A9
NM_000887.3	-0.607534	12.7696	0.000731794	ITGAX
NM_000629.2	-0.600446	7.03815	0.0011602	IFNAR1
NM_198282.1	-0.596361	6.25849	0.0178832	TMEM173
NM_001001548.2	-0.592858	13.291	0.00333426	CD36
NM_003234.1	-0.589248	12.174	0.0218106	TFRC
NM_002205.2	-0.564413	10.3592	0.00166865	ITGA5
NM_006863.1	-0.553527	3.69132	0.114283	LILRA1
NM_002991.2	-0.545358	4.05707	0.219921	CCL24
NM_000591.2	-0.544852	9.60187	0.20762	CD14
NM_000715.3	-0.544107	5.56008	0.686804	C4BPA
NM_021602.2	-0.543898	3.53628	0.309668	CD79B
NM_001769.2	-0.542939	11.7122	0.0186555	CD9
NM_002309.3	-0.539099	8.36233	0.30934	LIF
NM_002445.3	-0.538396	11.83	0.0185584	MSR1
NM_000876.1	-0.537137	10.6097	0.0117125	IGF2R
NM_002982.3	-0.536001	8.61822	0.309668	CCL2
NM_001078.3	-0.532688	3.74722	0.307646	VCAM1
NM_001128128.1	-0.522125	4.22352	0.0328073	ZEB1
NM_000397.3	-0.513199	11.3576	0.00168885	CYBB
NM_002037.3	-0.511435	7.26786	0.00283416	FYN
NM_002287.3	-0.500876	9.30962	0.0124134	LAIR1
NM_000891.2	-0.498058	6.40565	0.430735	KCNJ2
NM_000651.4	-0.495817	6.13008	0.141424	CR1
NM_003006.3	-0.486225	3.49803	0.066599	SELPLG
NM_001098175.1	-0.474482	4.7237	0.198155	ENTPD1
NM_000615.5	-0.469018	3.60964	0.166636	NCAM1
NM_033016.2	-0.46546	7.05965	0.252593	PDGFB
NM_004152.2	-0.453699	12.2898	0.0812697	OAZ1
NM_002415.1	-0.451114	9.10117	0.0215059	MIF
NM_000206.1	-0.449925	10.7238	0.00518111	IL2RG
NM_000536.3	-0.443069	1.13401	0.591277	RAG2
NM_000757.4	-0.438744	9.23131	0.52812	CSF1
NM_002208.4	-0.436592	8.8869	0.0328694	ITGAE
NM_138957.2	-0.433824	9.33123	0.000329995	MAPK1
NM_005658.3	-0.431496	9.54918	0.48946	TRAF1
NM_018724.3	-0.421516	2.01613	0.542692	IL20
NM_004951.3	-0.421301	10.8563	0.293726	GPR183
NM_002001.2	-0.420979	2.6164	0.427014	FCER1A
NM_000587.2	-0.413515	1.49917	0.454248	C7
NM_003259.3	-0.407613	2.75403	0.316505	ICAM5
NM_004106.1	-0.399648	13.2562	0.00862975	FCER1G
NM_000579.1	-0.398175	7.70776	0.0367628	CCR5
NM_006288.2	-0.395074	0.925816	0.542692	THY1
NM_004862.3	-0.392173	11.903	0.0128291	LITAF
NM_005442.2	-0.389559	2.24171	0.316822	EOMES
NM_000657.2	-0.386326	7.24852	0.0675566	BCL2
NM_001081637.1	-0.38502	7.40604	0.321263	LILRB1
NM_001404.4	-0.38501	11.3828	0.0152485	EEF1G
NM_000565.2	-0.382823	8.6775	0.0201094	IL6R
NM_015967.4	-0.380861	7.45499	0.173892	PTPN22
NM_001771.2	-0.374747	8.22654	0.0231842	CD22
NM_052813.4	-0.3691	5.4006	0.0894849	CARD9
NM_000442.3	-0.367406	10.5406	0.0261133	PECAM1
NM_005201.2	-0.367159	1.53512	0.537983	CCR8
NM_001136031.2	-0.363281	8.76023	0.0313633	ATG7
NM_006273.2	-0.359781	6.9232	0.380845	CCL7
NM_024318.2	-0.351953	8.56097	0.293726	LILRA6
NM_004612.2	-0.351918	7.74044	0.249551	TGFBR1
NM_000450.2	-0.3417	4.12361	0.627493	SELE
NM_000402.2	-0.339353	10.5409	0.388982	G6PD
NM_001935.3	-0.323771	9.18434	0.388982	DPP4
NM_139125.3	-0.323394	1.85077	0.460956	MASP1
NM_004168.1	-0.320113	8.57899	0.548683	SDHA
NM_005360.4	-0.314433	4.34831	0.240428	MAF
NM_004295.2	-0.303662	6.11225	0.181238	TRAF4
NM_016232.4	-0.303374	2.29451	0.529044	IL1RL1
NM_172389.1	-0.295239	8.25647	0.292367	NFATC1
NM_138554.2	-0.29479	9.7006	0.169568	TLR4
NM_001296.3	-0.294006	2.75234	0.335539	ACKR2
NM_001760.2	-0.291188	9.09299	0.148415	CCND3
NM_005745.7	-0.287167	12.3655	0.042805	BCAP31
NM_013371.3	-0.287124	1.16961	0.686804	IL19
NM_001024847.1	-0.278592	9.19253	0.0313633	TGFBR2
NM_015869.3	-0.271899	7.06552	0.321263	PPARG
NM_016584.2	-0.267727	8.26536	0.88067	IL23A
NM_001531.2	-0.267602	6.8513	0.167722	MR1
NM_139208.1	-0.266498	2.22793	0.552797	MASP2
NM_002385.2	-0.265986	7.5497	0.280664	MBP
NM_003268.3	-0.258176	5.21668	0.253628	TLR5
NM_001754.4	-0.253645	6.10937	0.246223	RUNX1
NM_001079821.2	-0.253108	7.74539	0.686804	NLRP3
NM_003326.2	-0.252814	5.23008	0.259953	TNFSF4
NM_002996.3	-0.250304	2.9271	0.665734	CX3CL1
NM_001561.4	-0.249256	7.52723	0.42267	TNFRSF9
NM_012452.2	-0.248346	1.65405	0.74116	TNFRSF13B
NM_019009.2	-0.248274	8.73571	0.487931	TOLLIP
NM_002964.3	-0.247296	6.91954	0.616711	S100A8
NM_004555.2	-0.24425	7.47748	0.300517	NFATC3
NM_019839.4	-0.239934	4.05035	0.480614	LTB4R2
NM_003805.3	-0.234195	5.85604	0.30961	CRADD
NM_145725.1	-0.228988	8.82746	0.042805	TRAF3
NM_133280.1	-0.228024	2.60942	0.686804	FCAR
NM_172139.2	-0.225849	2.29222	0.661171	IFNL3
NM_001081551	-0.223585	7.03671	0.469792	DEFB103A
NM_000407.4	-0.223498	2.44003	0.585796	GP1BB
NM_000562.2	-0.219972	1.30847	0.734127	C8A
NM_002121.4	-0.219587	10.3601	0.474042	HLA-DPB1
NM_000927.3	-0.216421	3.55284	0.585485	ABCB1
NM_000066.2	-0.214605	2.46189	0.567274	C8B
NM_181780.2	-0.214348	2.91607	0.680686	BTLA
NM_021155.2	-0.213849	5.82836	0.456053	CD209
NM_006419.2	-0.212666	2.01398	0.704463	CXCL13
NM_080878.2	-0.212503	1.19717	0.780776	ITLN2
NM_016382.2	-0.212456	5.27093	0.508282	CD244
NM_000566.3	-0.211727	4.26734	0.552131	FCGR1A
NM_019014.3	-0.211507	4.84216	0.335539	POLR1B
NM_000383.2	-0.209618	1.49558	0.697503	AIRE
NM_013351.1	-0.208958	6.17546	0.532108	TBX21
NM_021130.2	-0.202088	6.7015	0.434985	PPIA
NM_001244.3	-0.198519	6.98149	0.519736	TNFSF8
NM_000606.2	-0.19785	3.94668	0.686804	C8G
NM_001964.2	-0.197723	5.68076	0.883414	EGR1
NM_000211.2	-0.197047	12.861	0.30934	ITGB2
NM_005874.1	-0.19475	8.53653	0.474042	LILRB2
NM_006006.4	-0.194201	2.11048	0.67818	ZBTB16
NM_003177.3	-0.192052	9.53556	0.316505	SYK
NM_173343.1	-0.190478	5.99367	0.487934	IL1R2
NM_001511.1	-0.184003	8.94591	0.887855	CXCL1
NM_005283.2	-0.183435	1.65207	0.826973	XCR1
NM_000605.3	-0.18181	1.92837	0.748934	IFNA2
NM_001098629	-0.181122	8.68241	0.579934	IRF5
NM_004579.2	-0.178619	8.15986	0.307646	MAP4K2
NM_015089.2	-0.169871	5.82915	0.335518	CUL9
NM_005263.2	-0.169116	3.86903	0.667551	GFI1
NM_001569.3	-0.167223	9.59017	0.191238	IRAK1
NM_001560.2	-0.164338	9.60154	0.233802	IL13RA1
NM_017625.2	-0.16208	2.52755	0.766651	ITLN1
NM_001172.3	-0.161551	4.1321	0.624861	ARG2
NM_001040033.1	-0.160535	11.9965	0.748934	CD53
NM_021805.2	-0.159968	5.47866	0.494507	SIGIRR
NM_032782.3	-0.159529	10.5105	0.402777	HAVCR2
NM_000246.3	-0.156941	2.57635	0.783531	CIITA
NM_003037.2	-0.156596	5.82152	0.855352	SLAMF1
NM_057158.2	-0.156502	4.92509	0.680686	DUSP4
NM_004334.2	-0.156303	8.1381	0.354422	BST1
NM_003202.2	-0.155775	5.32471	0.766115	TCF7
NM_006785.2	-0.151401	7.55728	0.316822	MALT1
NM_001278.3	-0.150981	8.44735	0.388982	CHUK
NM_032965.3	-0.150583	2.24513	0.826973	CCL15
NM_032982.2	-0.146711	6.82924	0.433	CASP2
NM_000577.3	-0.146405	12.998	0.686804	IL1RN
NM_001012633.1	-0.145583	9.93866	0.72714	IL32
NM_025239.3	-0.143669	7.79094	0.585796	PDCD1LG2
NM_145898.1	-0.142339	6.01046	0.783531	CCL23
NM_006060.3	-0.142291	6.51335	0.474042	IKZF1
NM_013258.3	-0.14175	7.36106	0.546797	PYCARD
NM_002231.3	-0.140016	9.60445	0.469792	CD82
NM_172350.1	-0.139949	9.94386	0.251794	CD46
NM_000417.1	-0.139436	4.16695	0.83746	IL2RA
NM_000419.3	-0.138854	1.77551	0.883779	ITGA2B
NM_000491.3	-0.138332	11.0499	0.783531	C1QB
NM_001911.2	-0.1364	2.39139	0.782431	CTSG
NM_002123.3	-0.133691	5.85179	0.929852	HLA-DQB1
NM_001400.3	-0.130337	3.9008	0.826973	S1PR1
NM_002227.1	-0.127623	9.18938	0.337674	JAK1
NM_004834.3	-0.126067	10.0125	0.670965	MAP4K4
NM_001131028.1	-0.123376	7.16495	0.826973	ATG10
NM_145803.1	-0.122986	7.02249	0.498948	TRAF6
NM_001212.3	-0.122962	8.94069	0.753379	C1QBP
NM_001295.2	-0.120332	10.5185	0.572378	CCR1
NM_001145775.1	-0.120171	7.67116	0.492309	FKBP5
NM_003809.2	-0.118064	8.37827	0.427867	TNFSF12
NM_005902.3	-0.116148	5.55596	0.74401	SMAD3
NM_001130725.1	-0.115616	9.78137	0.576156	PSMB5
NM_001814.4	-0.112152	11.2236	0.686804	CTSC
NM_002258.2	-0.111245	3.3187	0.826973	KLRB1
NM_181310.1	-0.109874	2.40908	0.864289	IL22RA2
NM_014589.1	-0.109813	3.19245	0.826973	PLA2G2E
NM_016523.1	-0.0930301	2.90242	0.863032	KLRF1
NM_005903.5	-0.0929734	6.02622	0.748934	SMAD5
NM_000588.3	-0.0909886	1.715	0.903829	IL3
NM_012448.3	-0.089434	7.51815	0.635739	STAT5B
NM_021798.2	-0.0888074	5.53425	0.855455	IL21R
NM_001315.1	-0.0869554	9.03132	0.629391	MAPK14
NM_006865.3	-0.0856217	9.95048	0.87672	LILRA3
NM_003199.1	-0.083195	6.1718	0.826973	TCF4
NM_033554.2	-0.082617	11.2226	0.774118	HLA-DPA1
NM_005417.3	-0.0822579	9.94105	0.783531	SRC
NM_001177388.1	-0.077922	13.4974	0.781926	LGALS3
NM_172140.1	-0.0773564	5.82156	0.950054	IFNL1
NM_021175.2	-0.0761191	8.99787	0.826973	HAMP
NM_000242.2	-0.0754568	1.94488	0.905831	MBL2
NM_000572.2	-0.0754288	8.26281	0.905907	IL10
NM_007293.2	-0.0733628	3.98317	0.883905	C4A
NM_144781.2	-0.0716876	7.27727	0.683619	PDCD2
NM_001242.4	-0.0715597	2.58077	0.905831	CD27
NM_005535.1	-0.0683781	4.98934	0.826973	IL12RB1
NM_002414.3	-0.0681924	12.0914	0.700332	CD99
NR_028045.1	-0.0659581	2.56466	0.905831	KLRA1P
NM_002698.2	-0.0646055	4.77942	0.830639	POU2F2
NM_006864.2	-0.062133	7.43945	0.844622	LILRB3
NM_014512.1	-0.0594006	1.99921	0.924599	KIR2DS1
NM_001557.2	-0.0563888	5.11479	0.905907	CXCR2
NM_001006658.1	-0.0535305	2.21016	0.930732	CR2
NM_005214.3	-0.0531626	2.41056	0.905831	CTLA4
NM_002526.2	-0.0518875	2.63951	0.931616	NT5E
NM_001081438.1	-0.0501288	11.3864	0.879135	LILRB4
NM_078481.2	-0.0452139	10.3975	0.852139	ADGRE5
NM_000194.1	-0.0377999	8.41885	0.870664	HPRT1
NM_003036.2	-0.0339261	6.34119	0.903829	SKI
NM_004107.4	-0.0317695	11.6507	0.9008	FCGRT
NM_004759.3	-0.0292504	9.39563	0.905831	MAPKAPK2
NM_033666.2	-0.0271307	10.7471	0.887855	ITGB1
NM_016123.1	-0.0266778	6.58589	0.905831	IRAK4
NM_002209.2	-0.0251173	8.95878	0.924599	ITGAL
NM_021803.2	-0.023657	2.30229	0.967706	IL21
NM_002609.3	-0.0185625	2.67903	0.969758	PDGFRB
NM_052872.3	-0.0165201	2.67756	0.967706	IL17F
NM_000937.2	-0.0163188	9.17576	0.929852	POLR2A
NM_005214.3	-0.0144376	2.37932	0.97775	CTLA4
NM_000609.5	-0.0116159	3.29275	0.97775	CXCL12
NM_000300.2	-0.0105992	1.42553	0.980716	PLA2G2A
NM_000181.1	-0.0100157	11.4005	0.954868	GUSB
NM_024408.3	-0.00753867	10.3061	0.967706	NOTCH2
NM_000574.3	-0.00682586	4.95247	0.97775	CD55
NM_003331.3	-0.00630494	7.76994	0.967706	TYK2
NM_002124.2	-0.00436493	7.63241	0.997499	HLA-DRB1
NM_019111.3	-0.00401736	12.3308	0.988458	HLA-DRA
NM_001831.2	-0.00278863	2.40537	0.997497	CLU
NM_002838.4	0.0011154	3.10185	0.997499	PTPRC
NM_152866.2	0.00132168	2.84133	0.997499	MS4A1
NM_014443.2	0.00375396	1.84754	0.997497	IL17B
NM_004079.3	0.00405605	15.151	0.975414	CTSS
NM_031409.2	0.00818461	3.37714	0.97775	CCR6
NM_000874.3	0.0116875	9.63695	0.946176	IFNAR2
NM_016260.2	0.0130876	4.5304	0.972968	IKZF2
NM_003639.2	0.016423	7.68938	0.924599	IKBKG
NM_080921.2	0.0169176	10.9935	0.930732	PTPRC
NM_000061.1	0.017068	8.49263	0.924599	BTK
NM_001098210.1	0.0171039	11.3331	0.929852	CTNNB1
NM_004159.4	0.0205433	10.3605	0.905831	PSMB8
NM_144701.2	0.0211311	3.8978	0.972968	IL23R
NM_001024736.1	0.0226874	11.9616	0.909402	CD276
NM_006274.2	0.0228814	3.81396	0.963499	CCL19
NM_003190.4	0.0248741	11.4525	0.895756	TAPBP
NM_001137673.1	0.0249422	9.14673	0.895756	ILF3
NM_003820.2	0.0257601	9.09159	0.950054	TNFRSF14
NM_001243078.1	0.0265476	3.50403	0.955913	CD28
NM_013230.2	0.0268606	3.63077	0.950054	CD24
NM_032977.3	0.0290549	4.14784	0.943897	CASP10
NM_001184714.1	0.0297524	4.87256	0.924599	SLAMF6
NM_000484.3	0.0302335	10.9482	0.883905	APP
NM_006072.4	0.0317298	1.8669	0.944971	CCL26
NM_001712.3	0.0354317	2.2553	0.948665	CEACAM1
NM_004931.3	0.0365546	3.44424	0.943897	CD8B
NM_006866.2	0.0366988	10.9157	0.905831	LILRA2
NM_001816.3	0.0368893	2.12086	0.94578	CEACAM8
NM_002803.3	0.0369535	9.88674	0.836169	PSMC2
NM_003264.3	0.0378414	7.79456	0.905831	TLR2
NM_014207.2	0.0384385	3.17028	0.944971	CD5
NM_005607.3	0.0396668	6.88753	0.865681	PTK2
NM_156038.2	0.0400036	8.70563	0.85662	CSF3R
NM_001018017.1	0.0428992	4.118	0.905831	MUC1
NM_016039.2	0.0458984	9.59481	0.783531	C14orf166
NM_007199.1	0.0468009	5.47057	0.844918	IRAK3
NM_002704.2	0.0488381	2.42834	0.929852	PPBP
NM_032991.2	0.0506422	8.01575	0.78489	CASP3
NM_017442.2	0.0516011	2.6887	0.905831	TLR9
NM_198508.2	0.0520469	3.35733	0.900556	KLRG2
NM_006564.1	0.0550062	2.33497	0.912522	CXCR6
NM_004335.2	0.0556151	10.111	0.887855	BST2
NM_001190765.1	0.062503	2.42257	0.905831	KLRF2
NM_014218.2	0.0640804	2.60352	0.912522	KIR2DL1
NM_022555.3	0.0645168	11.911	0.810288	HLA-DRB3
NM_005194.2	0.0645702	11.0416	0.742779	CEBPB
NM_004942.2	0.0657001	2.95705	0.900556	DEFB4A
NM_145071.2	0.066827	3.93761	0.887855	CISH
NM_002983.2	0.0684191	13.21	0.910493	CCL3
NM_198157.1	0.068703	6.97134	0.707229	UBE2L3
NM_012276.3	0.0717593	2.10111	0.910493	LILRA4
NM_007360.1	0.0765236	3.47183	0.912014	KLRK1
NM_000074.2	0.0771364	2.40934	0.895756	CD40LG
NM_000631.4	0.0773221	8.12074	0.783531	NCF4
NM_002751.5	0.0788423	3.34823	0.850316	MAPK11
NM_002416.1	0.0816182	5.46874	0.943416	CXCL9
NM_004590.2	0.0848797	1.20633	0.905831	CCL16
NM_001779.2	0.0857883	9.80926	0.585796	CD58
NM_001196.2	0.0870404	7.1539	0.72742	BID
NM_173799.2	0.0884764	3.89358	0.755259	TIGIT
NM_080921.3	0.0896121	10.7075	0.589678	PTPRC
NM_001123041.2	0.0927612	1.97029	0.887855	CCR2
NM_000981.3	0.0935536	12.5803	0.537983	RPL19
NM_001556.1	0.0972193	7.17036	0.627493	IKBKB
NM_001001392.1	0.102687	12.1128	0.690963	CD44
NM_005238.3	0.102753	5.40666	0.844622	ETS1
NM_004619.3	0.103217	5.24497	0.697503	TRAF5
NM_006254.3	0.10525	10.5525	0.640319	PRKCD
NM_001795.3	0.106213	1.26314	0.905831	CDH5
NM_002811.3	0.108592	9.85347	0.321263	PSMD7
NM_000546.2	0.109489	8.32964	0.576156	TP53
NM_003263.3	0.111773	8.83676	0.67388	TLR1
NM_018661.3	0.114513	2.18067	0.826973	DEFB103B
NM_052945.3	0.118984	2.19413	0.855455	TNFRSF13C
NM_013314.2	0.121526	6.74945	0.579934	BLNK
NM_002343.2	0.125012	2.37702	0.826973	LTF
NM_004849.2	0.125461	8.22737	0.74116	ATG5
NM_014002.2	0.126564	9.00411	0.537983	IKBKE
NM_000204.3	0.127665	2.59966	0.783531	CFI
NM_004707.2	0.128504	5.16187	0.627493	ATG12
NM_013431.2	0.129004	3.19674	0.723966	KLRC4
NM_001079.3	0.131353	4.06247	0.74116	ZAP70
NM_001083539.1	0.131441	4.35574	0.731262	KIR3DS1
NM_007181.3	0.132237	4.361	0.718443	MAP4K1
NM_001198.3	0.134993	8.4305	0.74116	PRDM1
NM_006737.2	0.137704	2.86635	0.734127	KIR3DL2
NM_005356.2	0.139248	3.42152	0.820526	LCK
NM_005343.2	0.142085	5.88578	0.580192	HRAS
NM_001172085.1	0.142856	6.91993	0.352835	TBP
NM_014009.3	0.143836	2.52816	0.755615	FOXP3
NM_002483.4	0.145205	2.77878	0.686804	CEACAM6
NM_002502.2	0.146264	9.80232	0.537983	NFKB2
NM_183232.2	0.146427	3.07536	0.83514	IKZF3
NM_006016.4	0.146852	12.3689	0.46689	CD164
NM_005157.3	0.149573	7.87253	0.416091	ABL1
NM_000590.1	0.155867	2.44489	0.826973	IL9
NM_138761.3	0.157605	10.5753	0.141626	BAX
NM_000586.2	0.158191	2.14719	0.844622	IL2
NM_001114937.2	0.158511	2.6581	0.760297	SH2D1A
NM_005816.4	0.162391	4.2616	0.74116	CD96
NM_007333.2	0.164974	2.81958	0.748934	KLRC3
NM_002799.2	0.166042	10.3106	0.186147	PSMB7
NM_003153.3	0.168511	10.3546	0.194581	STAT6
NM_004072.1	0.170155	8.32881	0.658532	CMKLR1
NM_001621.3	0.170559	9.43254	0.449437	AHR
NM_001706.2	0.174045	9.06877	0.316505	BCL6
NM_003189.2	0.17454	1.62286	0.718443	TAL1
NM_001002295.1	0.176527	2.57302	0.707229	GATA3
NM_021138.3	0.178012	6.16637	0.474042	TRAF2
NM_001571.5	0.178759	6.00204	0.270502	IRF3
NM_001039132.1	0.178985	5.92326	0.53209	ICAM4
NM_003998.2	0.179542	7.47607	0.469792	NFKB1
NM_002986.2	0.180598	2.37669	0.6471	CCL11
NM_148910.2	0.180641	5.08562	0.441134	TIRAP
NM_016602.2	0.180739	2.36883	0.78489	CCR10
NM_000882.2	0.18097	5.39117	0.826973	IL12A
NM_002163.2	0.183928	10.1296	0.527939	IRF8
NM_000595.2	0.184232	4.60305	0.724362	LTA
NM_001001523.1	0.185828	3.1715	0.686804	RORC
NM_002801.2	0.187145	9.48768	0.151116	PSMB10
NM_000963.1	0.187733	9.33054	0.883905	PTGS2
NM_001504.1	0.193026	3.51436	0.538245	CXCR3
NM_002104.2	0.194037	3.44963	0.686804	GZMK
NM_001223.3	0.194678	8.9462	0.52812	CASP1
NM_012092.2	0.196472	2.92721	0.783531	ICOS
NM_001090.2	0.199513	8.6884	0.099463	ABCF1
NM_000873.3	0.200674	6.45655	0.58082	ICAM2
NM_000589.2	0.202225	1.44499	0.812627	IL4
NM_001768.5	0.203444	4.59075	0.674866	CD8A
NM_001025159.1	0.206602	14.1666	0.438	CD74
NM_000418.2	0.217998	8.97165	0.0521165	IL4R
NM_002188.2	0.21836	2.47879	0.49102	IL13
NM_000416.1	0.220332	11.026	0.416176	IFNGR1
NM_005565.3	0.220358	11.6643	0.173892	LCP2
NM_002120.3	0.222732	4.36562	0.626721	HLA-DOB
NM_000043.3	0.224531	5.5318	0.474042	FAS
NM_000758.2	0.22556	5.20074	0.895756	CSF2
NM_000660.3	0.226095	11.6042	0.0807307	TGFB1
NM_000638.3	0.227641	1.70438	0.718443	VTN
NM_002880.2	0.229292	8.98109	0.0328694	RAF1
NM_003152.2	0.232115	9.17347	0.197178	STAT5A
NM_017617.3	0.237097	5.01022	0.321263	NOTCH1
NM_001766.3	0.238636	5.71117	0.338858	CD1D
NM_013254.2	0.239783	8.58449	0.186147	TBK1
NM_175862.3	0.24409	9.15779	0.30961	CD86
NM_001005474.1	0.246254	9.57253	0.783531	NFKBIZ
NM_004356.3	0.248281	13.3247	0.0350311	CD81
NM_003921.2	0.251665	9.49212	0.0695082	BCL10
NM_012099.1	0.252351	3.73694	0.543962	CD3EAP
NM_000733.2	0.256003	3.76442	0.626117	CD3E
NM_005191.3	0.25669	7.80978	0.474042	CD80
NM_001558.2	0.260907	11.2218	0.197301	IL10RA
NM_002831.5	0.262421	10.0519	0.106312	PTPN6
NM_001066.2	0.266446	9.9765	0.0887505	TNFRSF1B
NM_015259.4	0.266717	7.29422	0.155426	ICOSLG
NM_000065.2	0.267041	4.6871	0.519736	C6
NM_003824.2	0.268595	5.02762	0.157768	FADD
NM_006092.1	0.268841	6.1564	0.141411	NOD1
NM_000600.1	0.269628	7.86726	0.859976	IL6
NM_006725.3	0.27088	4.5074	0.665734	CD6
NM_000619.2	0.270988	2.58332	0.686804	IFNG
NM_000880.2	0.273424	1.87642	0.737835	IL7
NM_001014975.2	0.283098	3.15301	0.627493	CFH
NM_003965.4	0.284592	11.9597	0.229782	CCRL2
NM_002828.2	0.286353	7.67743	0.0370947	PTPN2
NM_139276.2	0.288757	9.7438	0.0220626	STAT3
NM_197954.2	0.294314	7.21732	0.409968	CLEC7A
NM_002182.2	0.296542	5.81135	0.144146	IL1RAP
NM_006144.2	0.298434	4.17808	0.487934	GZMA
NM_000732.4	0.303248	3.95005	0.567274	CD3D
NM_000051.3	0.304498	2.61493	0.358284	ATM
NM_006399.3	0.307682	5.44497	0.307646	BATF
NM_002468.3	0.309247	11.1513	0.0520049	MYD88
NM_002262.3	0.31012	3.287	0.52812	KLRD1
NM_014143.3	0.312175	9.85821	0.306071	CD274
NM_014511.3	0.31289	2.70852	0.309668	KIR2DL3
NM_005080.2	0.317692	9.5325	0.311543	XBP1
NM_002460.1	0.319596	5.51337	0.198155	IRF4
NM_001778.2	0.319865	11.2837	0.0300601	CD48
NM_153443.3	0.321749	0.685693	0.663372	KIR3DL3
NM_005218.3	0.322914	3.01615	0.307646	DEFB1
NM_002342.1	0.324275	8.89691	0.0344118	LTBR
NR_029467.1	0.326631	5.19544	0.585796	SELL
NM_000399.3	0.327558	9.09976	0.234901	EGR2
NM_147162.1	0.330881	4.08092	0.276543	IL11RA
NM_000625.4	0.331451	2.94617	0.415475	NOS2
NM_003701.2	0.331715	2.63306	0.487934	TNFSF11
NM_016557.2	0.332858	2.97469	0.447007	ACKR4
NM_014261.1	0.333276	8.45894	0.0367628	TICAM1
NM_002117.4	0.333759	14.5344	0.0183546	HLA-C
NM_015364.2	0.335437	11.421	0.0405639	LY96
NM_001570.3	0.339978	7.87505	0.276543	IRAK2
NM_001928.2	0.340159	7.29544	0.293726	CFD
NM_198890.2	0.341031	6.46064	0.202679	ATG16L1
NM_001007033.1	0.341493	4.56425	0.312266	CLEC6A
NM_016269.3	0.341813	4.10756	0.510238	LEF1
NM_001005376.1	0.34458	10.8974	0.0187013	PLAUR
NM_000878.2	0.345811	4.73122	0.315274	IL2RB
NM_004048.2	0.345885	16.7339	0.0107278	B2M
NM_004131.3	0.347739	3.83808	0.447865	GZMB
NM_000389.2	0.350107	11.2643	0.0330261	CDKN1A
NM_013289.2	0.350707	2.121	0.487934	KIR3DL1
NM_001337.3	0.350734	2.77868	0.457868	CX3CR1
NM_021975.2	0.351673	8.85914	0.0693864	RELA
NM_002122.3	0.353568	7.67849	0.864289	HLA-DQA1
NM_152942.2	0.354572	3.80215	0.244577	TNFRSF8
NM_003151.2	0.362066	7.96102	0.315214	STAT4
NM_003841.3	0.363979	6.71011	0.100123	TNFRSF10C
NM_001770.4	0.367234	3.9345	0.150451	CD19
NM_007053.2	0.368453	2.34081	0.395527	CD160
NM_018402.1	0.370197	2.31415	0.378783	IL26
NM_002089.3	0.372638	9.8511	0.766651	CXCL2
NM_172138.1	0.379383	2.79414	0.456732	IFNL2
NM_022162.1	0.387017	6.41992	0.119855	NOD2
NM_198053.1	0.387087	3.50482	0.443007	CD247
NM_004829.5	0.391451	2.31288	0.547481	NCR1
NM_020529.1	0.397666	12.8816	0.355819	NFKBIA
NM_003265.2	0.398345	5.51769	0.276543	TLR3
NM_006433.2	0.398911	4.62998	0.251826	GNLY
NM_003467.2	0.40557	9.51993	0.0845432	CXCR4
NM_004591.1	0.407019	10.6311	0.74116	CCL20
NM_001228.4	0.407197	8.36836	0.00128642	CASP8
NM_001192.2	0.412103	2.76558	0.319561	TNFRSF17
NM_002184.2	0.41528	9.02325	0.025136	IL6ST
NM_001252.2	0.416105	5.3836	0.510238	CD70
NM_001081551.2	0.419336	3.17903	0.395527	DEFB103A
NM_001037631.1	0.420805	6.01866	0.0465086	CTLA4
NM_001250.4	0.427973	10.8816	0.0736902	CD40
NM_001767.3	0.433124	3.34013	0.355819	CD2
NM_002118.3	0.44336	11.6714	0.00318786	HLA-DMB
NM_054114.3	0.445811	7.99768	0.20142	TAGAP
NM_003640.3	0.450947	6.19502	0.0183546	IKBKAP
NM_001783.3	0.454461	6.96671	0.261956	CD79A
NM_005018.1	0.468299	3.71346	0.335539	PDCD1
NM_002800.4	0.468438	9.66593	0.00296491	PSMB9
NM_021181.3	0.470435	12.1863	0.0300601	SLAMF7
NM_002187.2	0.477369	6.22532	0.751078	IL12B
NM_006290.2	0.480277	11.2658	0.278928	TNFAIP3
NM_003853.2	0.487423	4.88394	0.74116	IL18RAP
NM_005514.6	0.494321	15.7889	2.07164e-06	HLA-B
NM_002176.2	0.501549	7.30173	0.692029	IFNB1
NM_000063.3	0.507081	9.3503	0.0218106	C2
NM_004233.3	0.507881	12.5805	0.00244821	CD83
NM_002116.5	0.516472	15.737	0.000205183	HLA-A
NM_005419.2	0.521634	10.0684	0.000205183	STAT2
NM_016610.2	0.531121	8.74785	0.00271181	TLR8
NM_004972.2	0.536306	9.07255	0.000451934	JAK2
NM_000022.2	0.538519	8.54893	0.0703776	ADA
NM_016734.1	0.541683	3.1282	0.194581	PAX5
NM_001025109.1	0.542111	2.0133	0.269094	CD34
NM_003745.1	0.547537	8.20803	0.0314411	SOCS1
NM_000877.2	0.54779	7.50746	0.0629812	IL1R1
NM_005755.2	0.549632	5.24715	0.385561	EBI3
NM_005178.2	0.563659	8.25336	0.00964359	BCL3
NM_005408.2	0.568766	2.54002	0.114357	CCL13
NM_002259.3	0.572879	2.09071	0.292367	KLRC1
NM_000222.2	0.575891	1.27784	0.345749	KIT
NM_000879.2	0.578069	2.51881	0.240428	IL5
NM_000594.2	0.578647	11.5397	0.555993	TNF
NM_000045.2	0.582812	3.12885	0.0507946	ARG1
NM_002053.1	0.593602	10.0804	0.056619	GBP1
NM_002185.2	0.60406	6.93782	0.190798	IL7R
NM_000448.2	0.61257	2.62331	0.179726	RAG1
NM_002162.3	0.616125	7.7101	0.00248138	ICAM3
NM_006137.6	0.625097	4.07732	0.315214	CD7
NM_002995.1	0.638761	1.80723	0.295244	XCL1
NM_005531.1	0.64313	9.66456	0.0038899	IFI16
NM_172174.1	0.646891	6.19669	0.00518111	IL15
NM_000395.2	0.668368	7.73685	0.000154834	CSF2RB
NM_006509.2	0.670485	7.68717	5.73865e-05	RELB
NM_021960.3	0.698815	10.927	4.59224e-05	MCL1
NM_002984.2	0.702852	12.7426	0.352835	CCL4
NM_004585.3	0.704414	7.52058	0.0107278	RARRES3
NM_000215.2	0.718161	5.1092	0.0107278	JAK3
NM_005041.3	0.725655	4.94168	0.0576348	PRF1
NM_005384.2	0.734108	7.65364	0.0502314	NFIL3
NM_003854.2	0.746708	3.1284	0.0215059	IL1RL2
NM_000201.2	0.747007	11.2322	0.0187735	ICAM1
NM_003855.2	0.751211	2.64874	0.27489	IL18R1
NM_002988.2	0.764123	5.05797	0.0696633	CCL18
NM_000593.5	0.795022	10.5543	0.00713484	TAP1
NM_002190.2	0.819677	1.04105	0.363032	IL17A
NM_007315.2	0.829726	11.0647	1.66148e-05	STAT1
NM_000544.3	0.831479	9.96454	0.000731794	TAP2
NM_018664.2	0.850545	7.64894	0.023724	BATF3
NM_002675.3	0.896922	10.3237	5.73865e-05	PML
NM_000064.2	0.902181	7.62289	0.023819	C3
NM_003327.2	0.953746	3.40586	0.0231842	TNFRSF4
NM_014358.2	0.985978	9.34734	0.0038899	CLEC4E
NM_052942.3	1.02308	8.36724	0.00202617	GBP5
NM_002198.1	1.03757	9.49605	0.00243738	IRF1
NM_005533.3	1.08588	9.42474	0.00053263	IFI35
NM_001735.2	1.1073	5.31779	0.000186749	C5
NM_138621.4	1.11352	6.39365	7.7889e-06	BCL2L11
NM_001565.1	1.19258	8.07979	0.186147	CXCL10
NM_022168.2	1.24018	9.89448	1.46231e-06	IFIH1
NM_003955.3	1.257	8.44984	0.014494	SOCS3
NM_145659.3	1.2685	6.85827	0.0143584	IL27
NM_000062.2	1.27937	10.8087	4.65952e-05	SERPING1
NM_000584.2	1.28476	11.067	0.0521165	CXCL8
NM_001710.5	1.31544	9.15274	0.000250021	CFB
NM_002260.3	1.34376	1.64581	0.0313633	KLRC2
NM_006573.4	1.42243	10.1406	2.50273e-06	TNFSF13B
NM_002462.2	1.43938	12.5631	2.39756e-05	MX1
NM_001838.2	1.49945	7.77565	0.000731794	CCR7
NM_001733.4	1.56234	7.75051	6.11371e-05	C1R
NM_002286.5	1.57686	7.34462	0.0136459	LAG3
NM_001572.3	1.6435	8.99347	3.16201e-07	IRF7
NM_005409.4	1.73833	7.38	0.00533892	CXCL11
NM_005623.2	1.75298	9.26882	0.012069	CCL8
NM_007115.2	1.80145	9.50771	0.000407234	TNFAIP6
NM_003810.2	1.94012	8.27045	4.23872e-05	TNFSF10
NM_001734.2	2.08829	8.20503	7.21418e-06	C1S
NM_014398.3	2.3311	8.01943	0.0110546	LAMP3
NM_003641.3	2.50137	10.9344	0.00136308	IFITM1
NM_001547.4	2.93598	11.8116	5.72508e-07	IFIT2
NM_002985.2	3.16	11.8114	3.59619e-08	CCL5
NM_002164.3	3.25187	9.10918	2.36211e-06	IDO1
