# Supplementary material for: The TLR4 adaptor TRAM controls the phagocytosis of Gram-negative bacteria by interacting with the Rab11-family interacting protein 2
Source: PLoS Pathog. 2019 Mar 18;15(3):e1007684. doi: 10.1371/journal.ppat.1007684 (PMC6438586; doi:10.1371/journal.ppat.1007684)
Supplement: S3 Table — (XLSX) [file ppat.1007684.s012.xlsx]

## Sheet: E. coli 4h FIP2 siRNA - NS RNA
NCBI RefSeq	logFC	Average Expr	Adj. P Value	Gene name
NM_002416.1	-4.09378	5.46874	7.51084e-09	CXCL9
NM_001565.1	-2.944	8.07979	1.74582e-05	CXCL10
NM_005409.4	-2.35522	7.38	2.87849e-05	CXCL11
NM_013252.2	-2.02776	4.59575	2.87849e-05	CLEC5A
NM_002187.2	-2.00642	6.22532	0.00320578	IL12B
NM_006120.3	-1.81316	10.4984	3.83532e-16	HLA-DMA
NM_000952.3	-1.66337	7.81462	6.93673e-06	PTAFR
NM_145071.2	-1.6161	3.93761	1.74582e-05	CISH
NM_000634.2	-1.5828	3.38306	0.0362275	CXCR1
NM_000619.2	-1.4462	2.58332	0.00127255	IFNG
NM_012340.3	-1.31713	4.7909	0.000504748	NFATC2
NM_001763.2	-1.22068	3.99121	0.00429415	CD1A
NM_000902.2	-1.21772	8.32069	0.0053068	MME
NM_001081442.1	-1.19695	3.70773	0.0384669	LILRB5
NM_001002273.1	-1.18586	8.04753	0.0285524	FCGR2B
NM_006288.2	-1.17787	0.925816	0.034562	THY1
NM_012092.2	-1.16792	2.92721	0.0379682	ICOS
NM_000417.1	-1.13828	4.16695	0.00208681	IL2RA
NM_003810.2	-1.11853	8.27045	0.00936184	TNFSF10
NM_005810.3	-1.11779	3.19793	0.00472053	KLRG1
NM_003199.1	-1.10796	6.1718	0.00010685	TCF4
NM_181879.2	-1.0879	8.75765	0.00218245	LILRA5
NM_014218.2	-1.07209	2.60352	0.0288513	KIR2DL1
NM_012452.2	-1.02965	1.65405	0.0796804	TNFRSF13B
NM_000572.2	-1.0294	8.26281	0.0210645	IL10
NM_001816.3	-1.0225	2.12086	0.0215463	CEACAM8
NM_001081637.1	-1.0217	7.40604	0.00729533	LILRB1
NM_002438.2	-1.00097	8.44279	0.00140842	MRC1
NM_020661.1	-0.98837	3.73435	0.11441	AICDA
NM_000757.4	-0.945572	9.23131	0.124701	CSF1
NM_014511.3	-0.939227	2.70852	0.00124875	KIR2DL3
NM_001175.4	-0.936238	11.3837	0.000504748	ARHGDIB
NM_002182.2	-0.932677	5.81135	6.93673e-06	IL1RAP
NM_000210.1	-0.91081	7.91756	0.00112408	ITGA6
NM_021642.3	-0.90943	8.31582	0.00484737	FCGR2A
NM_003745.1	-0.898914	8.20803	7.24533e-05	SOCS1
NM_000570.4	-0.859749	9.82309	0.00921692	FCGR3B
NM_002982.3	-0.840672	8.61822	0.127722	CCL2
NM_004951.3	-0.838272	10.8563	0.00881493	GPR183
NM_005201.2	-0.834153	1.53512	0.119199	CCR8
NM_145659.3	-0.826894	6.85827	0.0213283	IL27
NM_002621.2	-0.812616	2.75427	0.163311	CFP
NM_001123041.2	-0.798691	1.97029	0.0881357	CCR2
NM_013351.1	-0.796461	6.17546	0.00921692	TBX21
NM_001190765.1	-0.790905	2.42257	0.0267163	KLRF2
NM_000616.4	-0.788548	9.11515	0.000840273	CD4
NM_000885.4	-0.786535	5.36818	0.00767851	ITGA4
NM_000575.3	-0.764384	6.00425	0.248842	IL1A
NM_002046.3	-0.747836	12.4115	0.00132532	GAPDH
NM_003234.1	-0.747501	12.174	0.00506362	TFRC
NM_004168.1	-0.73424	8.57899	0.137515	SDHA
NM_000565.2	-0.723189	8.6775	0.000117122	IL6R
NM_001547.4	-0.705308	11.8116	0.174409	IFIT2
NM_005214.3	-0.699334	2.37932	0.124303	CTLA4
NM_201563.4	-0.699275	9.37778	0.0203548	FCGR2C
NM_003839.2	-0.697496	7.02786	0.0116477	TNFRSF11A
NM_000175.2	-0.69633	10.0065	0.00248728	GPI
NM_139011.2	-0.693384	4.75337	0.00208681	HFE
NM_002658.2	-0.687641	7.81445	0.0274934	PLAU
NM_000882.2	-0.679017	5.39117	0.116756	IL12A
NM_021602.2	-0.67567	3.53628	0.25446	CD79B
NM_001531.2	-0.674094	6.8513	0.00184983	MR1
NM_001558.2	-0.665932	11.2218	0.000504748	IL10RA
NM_000611.4	-0.661095	11.2725	0.00134033	CD59
NM_000579.1	-0.658895	7.70776	0.00134033	CCR5
NM_000651.4	-0.65744	6.13008	0.0796804	CR1
NM_212482.1	-0.647223	12.3092	0.0107279	FN1
NM_002445.3	-0.643645	11.83	0.00556363	MSR1
NM_001018017.1	-0.643127	4.118	0.00963763	MUC1
NM_002965.2	-0.642649	11.112	0.100127	S100A9
NM_000358.2	-0.642424	9.72226	0.0802519	TGFBI
NM_006770.3	-0.628927	6.83891	0.254986	MARCO
NM_000586.2	-0.627701	2.14719	0.291107	IL2
NM_004131.3	-0.616201	3.83808	0.127722	GZMB
NM_001001548.2	-0.606806	13.291	0.00429415	CD36
NM_001204344.1	-0.601884	9.24265	0.0973252	TNFSF15
NM_004152.2	-0.597537	12.2898	0.0257618	OAZ1
NM_000588.3	-0.585829	1.715	0.281715	IL3
NM_000879.2	-0.58033	2.51881	0.205616	IL5
NM_002176.2	-0.578823	7.30173	0.370779	IFNB1
NM_000582.2	-0.564459	14.6926	0.120033	SPP1
NM_005623.2	-0.560795	9.26882	0.445921	CCL8
NM_000657.2	-0.560317	7.24852	0.0061312	BCL2
NM_198282.1	-0.555993	6.25849	0.0462282	TMEM173
NM_000632.3	-0.555099	10.666	0.0039924	ITGAM
NR_029467.1	-0.551618	5.19544	0.335371	SELL
NM_005041.3	-0.550358	4.94168	0.19407	PRF1
NM_001040033.1	-0.545395	11.9965	0.163311	CD53
NM_015967.4	-0.539847	7.45499	0.0613672	PTPN22
NM_006863.1	-0.538166	3.69132	0.152769	LILRA1
NM_017625.2	-0.53279	2.52755	0.281715	ITLN1
NM_004244.4	-0.530623	9.50082	0.122189	CD163
NM_052942.3	-0.530302	8.36724	0.0881357	GBP5
NM_001098629	-0.520509	8.68241	0.0668775	IRF5
NM_002163.2	-0.514561	10.1296	0.021784	IRF8
NM_181657.3	-0.509964	6.55585	0.280338	LTB4R
NM_000629.2	-0.509646	7.03815	0.0127966	IFNAR1
NM_006273.2	-0.500821	6.9232	0.195386	CCL7
NM_001769.2	-0.5005	11.7122	0.0351037	CD9
NM_000442.3	-0.499339	10.5406	0.00388678	PECAM1
NM_013230.2	-0.495763	3.63077	0.137261	CD24
NM_002343.2	-0.494832	2.37702	0.304082	LTF
NM_015991.2	-0.490303	9.94273	0.271865	C1QA
NM_181310.1	-0.488968	2.40908	0.325962	IL22RA2
NM_000419.3	-0.48708	1.77551	0.501855	ITGA2B
NM_002053.1	-0.484551	10.0804	0.100316	GBP1
NM_002001.2	-0.483138	2.6164	0.353469	FCER1A
NM_002838.4	-0.482916	3.10185	0.384921	PTPRC
NM_004513.4	-0.482314	6.30584	0.0602332	IL16
NM_014443.2	-0.476976	1.84754	0.456409	IL17B
NM_005417.3	-0.471885	9.94105	0.0314957	SRC
NM_001760.2	-0.468934	9.09299	0.020603	CCND3
NM_000876.1	-0.468367	10.6097	0.0362275	IGF2R
NM_057158.2	-0.467782	4.92509	0.141525	DUSP4
NM_003955.3	-0.467326	8.44984	0.254986	SOCS3
NM_006399.3	-0.458905	5.44497	0.0952539	BATF
NM_005442.2	-0.453469	2.24171	0.277027	EOMES
NM_000591.2	-0.449431	9.60187	0.336884	CD14
NM_001006658.1	-0.448532	2.21016	0.372671	CR2
NM_001212.3	-0.443394	8.94069	0.160939	C1QBP
NM_002986.2	-0.442267	2.37669	0.221306	CCL11
NM_005211.2	-0.438215	6.89894	0.085401	CSF1R
NM_004345.3	-0.43261	6.73345	0.426286	CAMP
NM_020525.4	-0.428484	1.93604	0.303729	IL22
NM_002698.2	-0.424294	4.77942	0.0802519	POU2F2
NM_000402.2	-0.422692	10.5409	0.26434	G6PD
NM_002208.4	-0.421665	8.8869	0.0613672	ITGAE
NM_145898.1	-0.419893	6.01046	0.180315	CCL23
NM_153443.3	-0.419764	0.685693	0.50671	KIR3DL3
NM_005565.3	-0.417589	11.6643	0.00552452	LCP2
NM_001223.3	-0.416656	8.9462	0.12219	CASP1
NM_000246.3	-0.411094	2.57635	0.39447	CIITA
NM_021803.2	-0.402154	2.30229	0.373128	IL21
NM_172174.1	-0.400739	6.19669	0.0583899	IL15
NM_000066.2	-0.395977	2.46189	0.248842	C8B
NM_000566.3	-0.390931	4.26734	0.248842	FCGR1A
NM_006006.4	-0.388095	2.11048	0.374076	ZBTB16
NM_017617.3	-0.384835	5.01022	0.0881357	NOTCH1
NM_000576.2	-0.370444	9.90361	0.561587	IL1B
NM_000887.3	-0.368277	12.7696	0.0503934	ITGAX
NM_002037.3	-0.36795	7.26786	0.0515878	FYN
NM_002415.1	-0.366191	9.10117	0.100316	MIF
NM_019009.2	-0.365372	8.73571	0.303729	TOLLIP
NM_005658.3	-0.360746	9.54918	0.428766	TRAF1
NM_000589.2	-0.356223	1.44499	0.602184	IL4
NM_002991.2	-0.350647	4.05707	0.434626	CCL24
NM_002996.3	-0.33981	2.9271	0.518503	CX3CL1
NM_052813.4	-0.333797	5.4006	0.177665	CARD9
NM_033016.2	-0.333598	7.05965	0.324344	PDGFB
NM_002205.2	-0.332459	10.3592	0.0804079	ITGA5
NM_000201.2	-0.330186	11.2322	0.325962	ICAM1
NM_194448.2	-0.32781	7.68243	0.356567	CLEC4A
NM_002609.3	-0.326142	2.67903	0.46834	PDGFRB
NM_000397.3	-0.32103	11.3576	0.0581512	CYBB
NM_001192.2	-0.31317	2.76558	0.456409	TNFRSF17
NM_000587.2	-0.31222	1.49917	0.59502	C7
NM_002259.3	-0.307197	2.09071	0.599151	KLRC1
NM_138957.2	-0.302712	9.33123	0.0171116	MAPK1
NM_000606.2	-0.299877	3.94668	0.519356	C8G
NM_014143.3	-0.292495	9.85821	0.264603	CD274
NM_002121.4	-0.290021	10.3601	0.312171	HLA-DPB1
NM_006092.1	-0.288232	6.1564	0.136957	NOD1
NM_003805.3	-0.287137	5.85604	0.231663	CRADD
NM_001831.2	-0.276302	2.40537	0.47606	CLU
NM_001081551	-0.275551	7.03671	0.365493	DEFB103A
NM_001242.4	-0.274411	2.58077	0.585681	CD27
NM_002704.2	-0.27336	2.42834	0.565971	PPBP
NM_000600.1	-0.268978	7.86726	0.675274	IL6
NM_000206.1	-0.26887	10.7238	0.116636	IL2RG
NM_000043.3	-0.268772	5.5318	0.317538	FAS
NM_001244.3	-0.264798	6.98149	0.325962	TNFSF8
NM_014261.1	-0.263773	8.45894	0.119199	TICAM1
NM_021155.2	-0.261227	5.82836	0.372671	CD209
NM_001136031.2	-0.258332	8.76023	0.16503	ATG7
NM_002983.2	-0.257713	13.21	0.5601	CCL3
NM_019839.4	-0.255646	4.05035	0.481529	LTB4R2
NM_001771.2	-0.253705	8.22654	0.173969	CD22
NM_024318.2	-0.252102	8.56097	0.456409	LILRA6
NM_002460.1	-0.244182	5.51337	0.254986	IRF4
NM_001145775.1	-0.243409	7.67116	0.127722	FKBP5
NM_006864.2	-0.239477	7.43945	0.330033	LILRB3
NM_003820.2	-0.238924	9.09159	0.533975	TNFRSF14
NM_013431.2	-0.236972	3.19674	0.472142	KLRC4
NM_005874.1	-0.233696	8.53653	0.369091	LILRB2
NM_005902.3	-0.231329	5.55596	0.470481	SMAD3
NM_004862.3	-0.230295	11.903	0.158841	LITAF
NM_178014.2	-0.228605	9.53369	0.374076	TUBB
NM_032977.3	-0.225856	4.14784	0.539326	CASP10
NM_001128128.1	-0.222951	4.22352	0.419985	ZEB1
NM_004931.3	-0.22248	3.44424	0.642491	CD8B
NM_144701.2	-0.219657	3.8978	0.679491	IL23R
NM_022168.2	-0.215593	9.89448	0.374076	IFIH1
NM_019014.3	-0.213117	4.84216	0.365493	POLR1B
NM_006516.2	-0.211818	3.63194	0.569196	SLC2A1
NM_000758.2	-0.207741	5.20074	0.777981	CSF2
NM_001243078.1	-0.206217	3.50403	0.669401	CD28
NM_016584.2	-0.205216	8.26536	0.799918	IL23A
NM_002123.3	-0.204718	5.85179	0.903084	HLA-DQB1
NM_005356.2	-0.203658	3.42152	0.713362	LCK
NM_004555.2	-0.202929	7.47748	0.438822	NFATC3
NM_003998.2	-0.202885	7.47607	0.325962	NFKB1
NM_001098210.1	-0.200655	11.3331	0.179171	CTNNB1
NM_001025109.1	-0.195902	2.0133	0.70452	CD34
NM_005816.4	-0.195292	4.2616	0.65773	CD96
NM_005214.3	-0.19192	2.41056	0.598156	CTLA4
NM_014398.3	-0.187729	8.01943	0.83876	LAMP3
NM_021130.2	-0.185361	6.7015	0.481529	PPIA
NM_000204.3	-0.185294	2.59966	0.66159	CFI
NM_004106.1	-0.183457	13.2562	0.27856	FCER1G
NM_000222.2	-0.178923	1.27784	0.791251	KIT
NM_001795.3	-0.178322	1.26314	0.816961	CDH5
NM_015089.2	-0.17762	5.82915	0.337317	CUL9
NM_004335.2	-0.177155	10.111	0.563904	BST2
NM_006274.2	-0.176256	3.81396	0.655742	CCL19
NM_139125.3	-0.174554	1.85077	0.713362	MASP1
NM_005745.7	-0.173198	12.3655	0.271865	BCAP31
NM_004849.2	-0.172596	8.22737	0.598697	ATG5
NM_078481.2	-0.170456	10.3975	0.340962	ADGRE5
NM_000194.1	-0.165568	8.41885	0.327652	HPRT1
NM_001014975.2	-0.161304	3.15301	0.775739	CFH
NM_001081438.1	-0.159966	11.3864	0.488333	LILRB4
NM_002964.3	-0.158425	6.91954	0.754125	S100A8
NM_080878.2	-0.154032	1.19717	0.814654	ITLN2
NM_021805.2	-0.152917	5.47866	0.518503	SIGIRR
NM_016260.2	-0.149121	4.5304	0.713362	IKZF2
NM_000873.3	-0.14543	6.45655	0.702744	ICAM2
NM_025239.3	-0.142404	7.79094	0.574167	PDCD1LG2
NM_001001392.1	-0.141691	12.1128	0.501855	CD44
NM_001404.4	-0.138113	11.3828	0.426286	EEF1G
NM_021798.2	-0.13722	5.53425	0.754125	IL21R
NM_002287.3	-0.135507	9.30962	0.582059	LAIR1
NM_172350.1	-0.130944	9.94386	0.294937	CD46
NM_003853.2	-0.128782	4.88394	0.917604	IL18RAP
NM_002468.3	-0.123661	11.1513	0.47802	MYD88
NM_000407.4	-0.122764	2.44003	0.768792	GP1BB
NM_015869.3	-0.120973	7.06552	0.70452	PPARG
NM_021181.3	-0.117079	12.1863	0.629166	SLAMF7
NM_004159.4	-0.116942	10.3605	0.365243	PSMB8
NM_021975.2	-0.111358	8.85914	0.598697	RELA
NM_002385.2	-0.109631	7.5497	0.724792	MBP
NM_000061.1	-0.108081	8.49263	0.459123	BTK
NM_004295.2	-0.106534	6.11225	0.694252	TRAF4
NM_002801.2	-0.102313	9.48768	0.46834	PSMB10
NM_173343.1	-0.099324	5.99367	0.729219	IL1R2
NM_001838.2	-0.0935602	7.77565	0.81717	CCR7
NM_002184.2	-0.0930161	9.02325	0.678439	IL6ST
NM_016123.1	-0.0888485	6.58589	0.662194	IRAK4
NM_004942.2	-0.0879863	2.95705	0.852752	DEFB4A
NM_018661.3	-0.0878709	2.18067	0.846102	DEFB103B
NM_004707.2	-0.0863286	5.16187	0.748759	ATG12
NM_002124.2	-0.0833939	7.63241	0.956572	HLA-DRB1
NM_004759.3	-0.0796218	9.39563	0.702744	MAPKAPK2
NM_000715.3	-0.0735619	5.56008	0.956237	C4BPA
NM_002231.3	-0.0729405	9.60445	0.713362	CD82
NM_001935.3	-0.0726457	9.18434	0.860862	DPP4
NM_000963.1	-0.0703217	9.33054	0.916362	PTGS2
NM_003265.2	-0.0700914	5.51769	0.878068	TLR3
NM_016382.2	-0.0695081	5.27093	0.83876	CD244
NM_001131028.1	-0.0680844	7.16495	0.90002	ATG10
NM_004334.2	-0.0662157	8.1381	0.724792	BST1
NM_021175.2	-0.0657903	8.99787	0.83876	HAMP
NM_002751.5	-0.0605496	3.34823	0.869987	MAPK11
NM_032991.2	-0.0557071	8.01575	0.750175	CASP3
NM_002185.2	-0.0542401	6.93782	0.912765	IL7R
NM_003152.2	-0.0533776	9.17347	0.768284	STAT5A
NM_052872.3	-0.0519531	2.67756	0.909146	IL17F
NM_000590.1	-0.0513395	2.44489	0.936754	IL9
NM_002120.3	-0.0506974	4.36562	0.912765	HLA-DOB
NM_000595.2	-0.0505047	4.60305	0.909146	LTA
NM_007293.2	-0.0477695	3.98317	0.912765	C4A
NM_001177388.1	-0.0451985	13.4974	0.860862	LGALS3
NM_000491.3	-0.038577	11.0499	0.938712	C1QB
NM_001561.4	-0.0360607	7.52723	0.912765	TNFRSF9
NM_145725.1	-0.0352786	8.82746	0.801666	TRAF3
NM_000625.4	-0.031693	2.94617	0.941026	NOS2
NM_003151.2	-0.0310141	7.96102	0.936754	STAT4
NM_000211.2	-0.0301516	12.861	0.903084	ITGB2
NM_005191.3	-0.0269205	7.80978	0.940339	CD80
NM_012448.3	-0.0214705	7.51815	0.912765	STAT5B
NM_006254.3	-0.0213991	10.5525	0.926747	PRKCD
NM_001557.2	-0.0204865	5.11479	0.973897	CXCR2
NM_139276.2	-0.020306	9.7438	0.912619	STAT3
NM_000937.2	-0.0188941	9.17576	0.916362	POLR2A
NM_032965.3	-0.0165585	2.24513	0.986265	CCL15
NM_013258.3	-0.0117804	7.36106	0.973016	PYCARD
NR_028045.1	-0.0115577	2.56466	0.989745	KLRA1P
NM_000927.3	-0.00927613	3.55284	0.989745	ABCB1
NM_001002295.1	-0.00759653	2.57302	0.99167	GATA3
NM_139208.1	-0.00593867	2.22793	0.995275	MASP2
NM_032782.3	-0.00364033	10.5105	0.99167	HAVCR2
NM_001078.3	-0.00259869	3.74722	0.995275	VCAM1
NM_001130725.1	-0.00220282	9.78137	0.995275	PSMB5
NM_001768.5	-0.00166296	4.59075	0.995275	CD8A
NM_001007033.1	-0.00160863	4.56425	0.995275	CLEC6A
NM_018402.1	0.00169046	2.31415	0.995275	IL26
NM_001081551.2	0.00340275	3.17903	0.995275	DEFB103A
NM_006865.3	0.00350889	9.95048	0.995275	LILRA3
NM_000395.2	0.00455378	7.73685	0.989745	CSF2RB
NM_005535.1	0.0141138	4.98934	0.97148	IL12RB1
NM_001511.1	0.0144905	8.94591	0.989745	CXCL1
NM_003326.2	0.015292	5.23008	0.962018	TNFSF4
NM_004579.2	0.0155391	8.15986	0.941026	MAP4K2
NM_001250.4	0.0160287	10.8816	0.962018	CD40
NM_000638.3	0.0172482	1.70438	0.986265	VTN
NM_001783.3	0.0192648	6.96671	0.973901	CD79A
NM_003189.2	0.019927	1.62286	0.973137	TAL1
NM_002526.2	0.025943	2.63951	0.973016	NT5E
NM_002990.3	0.0270695	13.3795	0.967626	CCL22
NM_004079.3	0.0285074	15.151	0.818703	CTSS
NM_003824.2	0.0298093	5.02762	0.912765	FADD
NM_003809.2	0.0352573	8.37827	0.834636	TNFSF12
NM_000615.5	0.0356788	3.60964	0.936754	NCAM1
NM_000065.2	0.0373091	4.6871	0.936754	C6
NM_002188.2	0.0450163	2.47879	0.911435	IL13
NM_001569.3	0.0457565	9.59017	0.760844	IRAK1
NM_014512.1	0.0495493	1.99921	0.941026	KIR2DS1
NM_001024847.1	0.0498385	9.19253	0.765736	TGFBR2
NM_006785.2	0.0518048	7.55728	0.765736	MALT1
NM_000300.2	0.055394	1.42553	0.912765	PLA2G2A
NM_080921.2	0.0561917	10.9935	0.750175	PTPRC
NM_000484.3	0.0574307	10.9482	0.716991	APP
NM_005343.2	0.0582285	5.88578	0.834636	HRAS
NM_001754.4	0.0604023	6.10937	0.799918	RUNX1
NM_001814.4	0.0621933	11.2236	0.804784	CTSC
NM_138554.2	0.0628598	9.7006	0.791784	TLR4
NM_002675.3	0.0655856	10.3237	0.797979	PML
NM_001172.3	0.0688279	4.1321	0.83876	ARG2
NM_000732.4	0.0692289	3.95005	0.912765	CD3D
NM_052945.3	0.0714127	2.19413	0.912619	TNFRSF13C
NM_054114.3	0.0714667	7.99768	0.846102	TAGAP
NM_003190.4	0.0725799	11.4525	0.59502	TAPBP
NM_172389.1	0.0769355	8.25647	0.790048	NFATC1
NM_004972.2	0.0774167	9.07255	0.639884	JAK2
NM_002227.1	0.0776789	9.18938	0.580525	JAK1
NM_173799.2	0.0785181	3.89358	0.767277	TIGIT
NM_002828.2	0.0815577	7.67743	0.615887	PTPN2
NM_005607.3	0.0822451	6.88753	0.670997	PTK2
NM_019111.3	0.0834928	12.3308	0.750175	HLA-DRA
NM_144781.2	0.0847471	7.27727	0.589606	PDCD2
NM_007199.1	0.0871145	5.47057	0.691021	IRAK3
NM_001560.2	0.091725	9.60154	0.535686	IL13RA1
NM_000181.1	0.092646	11.4005	0.539326	GUSB
NM_001315.1	0.0938849	9.03132	0.567493	MAPK14
NM_004834.3	0.0968315	10.0125	0.71267	MAP4K4
NM_002644.2	0.0969068	2.3243	0.846102	PIGR
NM_003177.3	0.0982615	9.53556	0.637278	SYK
NM_006016.4	0.105149	12.3689	0.592315	CD164
NM_001779.2	0.108298	9.80926	0.436865	CD58
NM_004590.2	0.110174	1.20633	0.862119	CCL16
NM_005384.2	0.11203	7.65364	0.786841	NFIL3
NM_002414.3	0.114401	12.0914	0.434626	CD99
NM_002984.2	0.115844	12.7426	0.853003	CCL4
NM_005360.4	0.115964	4.34831	0.750443	MAF
NM_001278.3	0.116294	8.44735	0.50671	CHUK
NM_005419.2	0.118071	10.0684	0.445921	STAT2
NM_156038.2	0.124213	8.70563	0.47082	CSF3R
NM_003263.3	0.127069	8.83676	0.602184	TLR1
NM_002258.2	0.127798	3.3187	0.775739	KLRB1
NM_003991.2	0.128992	1.49047	0.862119	EDNRB
NM_006060.3	0.131589	6.51335	0.47082	IKZF1
NM_001037631.1	0.131924	6.01866	0.54195	CTLA4
NM_003202.2	0.132175	5.32471	0.790048	TCF7
NM_003268.3	0.132856	5.21668	0.615887	TLR5
NM_004107.4	0.134481	11.6507	0.456409	FCGRT
NM_000874.3	0.134519	9.63695	0.353469	IFNAR2
NM_003037.2	0.136292	5.82152	0.781944	SLAMF1
NM_001005376.1	0.13799	10.8974	0.388507	PLAUR
NM_001005474.1	0.138913	9.57253	0.803981	NFKBIZ
NM_005194.2	0.13908	11.0416	0.374434	CEBPB
NM_000609.5	0.13923	3.29275	0.768284	CXCL12
NM_080921.3	0.144821	10.7075	0.325962	PTPRC
NM_001145805.1	0.146792	2.26481	0.765736	IRGM
NM_033666.2	0.15242	10.7471	0.270395	ITGB1
NM_001911.2	0.156954	2.39139	0.713362	CTSG
NM_001024736.1	0.157295	11.9616	0.313641	CD276
NM_000594.2	0.16105	11.5397	0.811785	TNF
NM_003701.2	0.161145	2.63306	0.750175	TNFSF11
NM_181780.2	0.161317	2.91607	0.732448	BTLA
NM_003639.2	0.163662	7.68938	0.25115	IKBKG
NM_000022.2	0.167666	8.54893	0.598156	ADA
NM_033554.2	0.168153	11.2226	0.456409	HLA-DPA1
NM_003841.3	0.17038	6.71011	0.525064	TNFRSF10C
NM_016523.1	0.172748	2.90242	0.713362	KLRF1
NM_000562.2	0.173038	1.30847	0.768543	C8A
NM_001198.3	0.174497	8.4305	0.589606	PRDM1
NM_006072.4	0.176656	1.8669	0.675274	CCL26
NM_002803.3	0.176854	9.88674	0.190837	PSMC2
NM_018664.2	0.177282	7.64894	0.655742	BATF3
NM_001079.3	0.178849	4.06247	0.598156	ZAP70
NM_003331.3	0.178984	7.76994	0.155074	TYK2
NM_014589.1	0.179831	3.19245	0.655742	PLA2G2E
NM_016734.1	0.180741	3.1282	0.705721	PAX5
NM_001778.2	0.181228	11.2837	0.254986	CD48
NM_002104.2	0.181252	3.44963	0.690302	GZMK
NM_000383.2	0.186813	1.49558	0.731507	AIRE
NM_002800.4	0.187517	9.66593	0.303729	PSMB9
NM_003467.2	0.187749	9.51993	0.491113	CXCR4
NM_152942.2	0.190229	3.80215	0.598156	TNFRSF8
NM_001296.3	0.190738	2.75234	0.574985	ACKR2
NM_000448.2	0.19441	2.62331	0.747448	RAG1
NM_198157.1	0.195279	6.97134	0.207413	UBE2L3
NM_005263.2	0.196852	3.86903	0.59131	GFI1
NM_000981.3	0.197102	12.5803	0.138665	RPL19
NM_003264.3	0.203297	7.79456	0.400074	TLR2
NM_016602.2	0.203884	2.36883	0.750175	CCR10
NM_013314.2	0.204819	6.74945	0.30464	BLNK
NM_013254.2	0.204902	8.58449	0.271865	TBK1
NM_001295.2	0.206252	10.5185	0.277027	CCR1
NM_172138.1	0.206713	2.79414	0.655742	IFNL2
NM_006433.2	0.207421	4.62998	0.564015	GNLY
NM_000389.2	0.209798	11.2643	0.242461	CDKN1A
NM_024013.1	0.212867	3.52711	0.589606	IFNA1
NM_002122.3	0.216054	7.67849	0.911435	HLA-DQA1
NM_013371.3	0.216799	1.16961	0.742503	IL19
NM_001570.3	0.217395	7.87505	0.417996	IRAK2
NM_016039.2	0.218627	9.59481	0.101038	C14orf166
NM_006866.2	0.219357	10.9157	0.317538	LILRA2
NM_014002.2	0.219434	9.00411	0.239168	IKBKE
NM_000546.2	0.220093	8.32964	0.206916	TP53
NM_004048.2	0.220653	16.7339	0.125162	B2M
NM_001001523.1	0.221222	3.1715	0.59502	RORC
NM_004619.3	0.223504	5.24497	0.374434	TRAF5
NM_018644.3	0.226297	1.10063	0.846102	B3GAT1
NM_004072.1	0.228435	8.32881	0.515541	CMKLR1
NM_000631.4	0.234267	8.12074	0.310119	NCF4
NM_198890.2	0.234447	6.46064	0.4426	ATG16L1
NM_006290.2	0.236428	11.2658	0.546891	TNFAIP3
NM_005178.2	0.239229	8.25336	0.282788	BCL3
NM_005755.2	0.240412	5.24715	0.618604	EBI3
NM_000878.2	0.242059	4.73122	0.519356	IL2RB
NM_000416.1	0.242675	11.026	0.336884	IFNGR1
NM_001228.4	0.242771	8.36836	0.0781271	CASP8
NM_003153.3	0.244084	10.3546	0.0515878	STAT6
NM_016269.3	0.247902	4.10756	0.547131	LEF1
NM_001562.2	0.249822	9.98707	0.395066	IL18
NM_022162.1	0.25683	6.41992	0.311642	NOD2
NM_000045.2	0.259024	3.12885	0.452464	ARG1
NM_022555.3	0.263503	11.911	0.179171	HLA-DRB3
NM_000593.5	0.263828	10.5543	0.413237	TAP1
NM_002502.2	0.267779	9.80232	0.148878	NFKB2
NM_021960.3	0.268001	10.927	0.112046	MCL1
NM_000418.2	0.27169	8.97165	0.0258028	IL4R
NM_000577.3	0.278058	12.998	0.324344	IL1RN
NM_002198.1	0.278804	9.49605	0.377826	IRF1
NM_032982.2	0.279239	6.82924	0.106226	CASP2
NM_020529.1	0.282832	12.8816	0.456409	NFKBIA
NM_175862.3	0.284557	9.15779	0.237576	CD86
NM_001114937.2	0.28519	2.6581	0.546891	SH2D1A
NM_002209.2	0.285451	8.95878	0.188773	ITGAL
NM_001012633.1	0.285589	9.93866	0.40403	IL32
NM_001767.3	0.28781	3.34013	0.556616	CD2
NM_001196.2	0.288592	7.1539	0.144548	BID
NM_002799.2	0.291215	10.3106	0.0152859	PSMB7
NM_001137673.1	0.295605	9.14673	0.0258028	ILF3
NM_148910.2	0.299522	5.08562	0.195536	TIRAP
NM_001712.3	0.304919	2.2553	0.502261	CEACAM1
NM_004233.3	0.304997	12.5805	0.0668775	CD83
NM_007181.3	0.306296	4.361	0.336243	MAP4K1
NM_006137.6	0.306844	4.07732	0.615887	CD7
NM_005218.3	0.311365	3.01615	0.347613	DEFB1
NM_001735.2	0.312079	5.31779	0.365493	C5
NM_002880.2	0.313362	8.98109	0.00676473	RAF1
NM_031409.2	0.316005	3.37714	0.226381	CCR6
NM_000574.3	0.318748	4.95247	0.174409	CD55
NM_002831.5	0.323507	10.0519	0.063192	PTPN6
NM_007053.2	0.32519	2.34081	0.445921	CD160
NM_003640.3	0.328539	6.19502	0.122646	IKBKAP
NM_145803.1	0.32966	7.02249	0.0362275	TRAF6
NM_001621.3	0.330609	9.43254	0.103969	AHR
NM_001039132.1	0.332366	5.92326	0.188813	ICAM4
NM_014207.2	0.334698	3.17028	0.511913	CD5
NM_001083539.1	0.339415	4.35574	0.27166	KIR3DS1
NM_006737.2	0.341238	2.86635	0.310119	KIR3DL2
NM_016557.2	0.344544	2.97469	0.407947	ACKR4
NM_001252.2	0.35069	5.3836	0.356567	CD70
NM_002483.4	0.35391	2.77878	0.24912	CEACAM6
NM_172139.2	0.356339	2.29222	0.40403	IFNL3
NM_017442.2	0.356919	2.6887	0.343847	TLR9
NM_001090.2	0.357288	8.6884	0.00429415	ABCF1
NM_021138.3	0.360534	6.16637	0.15963	TRAF2
NM_003259.3	0.364634	2.75403	0.340843	ICAM5
NM_001571.5	0.366393	6.00204	0.0213283	IRF3
NM_013289.2	0.373466	2.121	0.40403	KIR3DL1
NM_002811.3	0.375451	9.85347	0.000455393	PSMD7
NM_004356.3	0.383197	13.3247	0.00204544	CD81
NM_198053.1	0.383285	3.50482	0.47606	CD247
NM_003965.4	0.389675	11.9597	0.0706504	CCRL2
NM_024408.3	0.392763	10.3061	0.00678001	NOTCH2
NM_005080.2	0.394406	9.5325	0.12219	XBP1
NM_001928.2	0.397536	7.29544	0.206916	CFD
NM_001184714.1	0.407798	4.87256	0.127907	SLAMF6
NM_002117.4	0.409486	14.5344	0.00473053	HLA-C
NM_006509.2	0.41154	7.68717	0.0112718	RELB
NM_002262.3	0.413698	3.287	0.40403	KLRD1
NM_138761.3	0.415864	10.5753	0.000117122	BAX
NM_006144.2	0.416976	4.17808	0.312023	GZMA
NM_000877.2	0.417509	7.50746	0.172352	IL1R1
NM_003036.2	0.417643	6.34119	0.0418235	SKI
NM_001766.3	0.418146	5.71117	0.108405	CD1D
NM_000958.2	0.418893	8.10671	0.25446	PTGER4
NM_005408.2	0.422813	2.54002	0.312023	CCL13
NM_000660.3	0.425194	11.6042	0.00127255	TGFB1
NM_001572.3	0.42574	8.99347	0.152769	IRF7
NM_007315.2	0.439102	11.0647	0.0178407	STAT1
NM_000215.2	0.44476	5.1092	0.162149	JAK3
NM_000891.2	0.446591	6.40565	0.356567	KCNJ2
NM_001504.1	0.450042	3.51436	0.122646	CXCR3
NM_007115.2	0.458418	9.50771	0.289388	TNFAIP6
NM_003921.2	0.458847	9.49212	0.00140842	BCL10
NM_015364.2	0.459282	11.421	0.00556854	LY96
NM_001172085.1	0.461776	6.91993	0.00190649	TBP
NM_198508.2	0.466692	3.35733	0.129439	KLRG2
NM_002089.3	0.46847	9.8511	0.524285	CXCL2
NM_005903.5	0.470574	6.02622	0.0503934	SMAD5
NM_147162.1	0.471523	4.08092	0.142129	IL11RA
NM_183232.2	0.472388	3.07536	0.417173	IKZF3
NM_014009.3	0.477373	2.52816	0.200215	FOXP3
NM_000242.2	0.478914	1.94488	0.396991	MBL2
NM_005514.6	0.481894	15.7889	7.79288e-06	HLA-B
NM_016562.3	0.483618	4.74017	0.191542	TLR7
NM_001025159.1	0.485484	14.1666	0.0362275	CD74
NM_001710.5	0.487702	9.15274	0.160967	CFB
NM_004612.2	0.491812	7.74044	0.104693	TGFBR1
NM_001066.2	0.492991	9.9765	0.00288195	TNFRSF1B
NM_012276.3	0.5002	2.10111	0.396991	LILRA4
NM_005533.3	0.50233	9.42474	0.126629	IFI35
NM_002985.2	0.502813	11.8114	0.30867	CCL5
NM_172140.1	0.505234	5.82156	0.419985	IFNL1
NM_001337.3	0.50748	2.77868	0.27856	CX3CR1
NM_000880.2	0.507597	1.87642	0.546891	IL7
NM_197954.2	0.51321	7.21732	0.152856	CLEC7A
NM_002988.2	0.518458	5.05797	0.264952	CCL18
NM_152866.2	0.520687	2.84133	0.407947	MS4A1
NM_005283.2	0.524763	1.65207	0.461325	XCR1
NM_133280.1	0.52795	2.60942	0.226381	FCAR
NM_002309.3	0.528201	8.36233	0.248842	LIF
NM_002116.5	0.532411	15.737	0.000252309	HLA-A
NM_002118.3	0.545564	11.6714	0.00053303	HLA-DMB
NM_000536.3	0.548564	1.13401	0.476837	RAG2
NM_000584.2	0.554314	11.067	0.325962	CXCL8
NM_000064.2	0.561219	7.62289	0.221306	C3
NM_002164.3	0.563737	9.10918	0.308535	IDO1
NM_003855.2	0.576347	2.64874	0.387497	IL18R1
NM_000051.3	0.579302	2.61493	0.0802519	ATM
NM_001770.4	0.58779	3.9345	0.031946	CD19
NM_002462.2	0.596194	12.5631	0.0781271	MX1
NM_005531.1	0.600413	9.66456	0.00998889	IFI16
NM_004585.3	0.607283	7.52058	0.0377665	RARRES3
NM_000063.3	0.608922	9.3503	0.00871555	C2
NM_002342.1	0.619448	8.89691	0.000374957	LTBR
NM_000074.2	0.636207	2.40934	0.144548	CD40LG
NM_001706.2	0.638806	9.06877	0.000120567	BCL6
NM_005018.1	0.647013	3.71346	0.188813	PDCD1
NM_007360.1	0.649816	3.47183	0.277027	KLRK1
NM_016232.4	0.657474	2.29451	0.136469	IL1RL1
NM_005238.3	0.668304	5.40666	0.0362275	ETS1
NM_006573.4	0.680079	10.1406	0.0171116	TNFSF13B
NM_001098175.1	0.680838	4.7237	0.119199	ENTPD1
NM_014358.2	0.684139	9.34734	0.0372415	CLEC4E
NM_138621.4	0.68415	6.39365	0.00183226	BCL2L11
NM_002162.3	0.688216	7.7101	0.00136641	ICAM3
NM_003006.3	0.69033	3.49803	0.034562	SELPLG
NM_003854.2	0.691442	3.1284	0.0613672	IL1RL2
NM_005157.3	0.727711	7.87253	3.82937e-05	ABL1
NM_004829.5	0.731344	2.31288	0.188813	NCR1
NM_000733.2	0.737643	3.76442	0.114281	CD3E
NM_001556.1	0.738908	7.17036	1.70199e-05	IKBKB
NM_016610.2	0.758524	8.74785	7.25664e-05	TLR8
NM_001079821.2	0.763893	7.74539	0.0734498	NLRP3
NM_015259.4	0.775306	7.29422	7.25664e-05	ICOSLG
NM_000544.3	0.833736	9.96454	0.00134033	TAP2
NM_006725.3	0.833827	4.5074	0.130509	CD6
NM_007333.2	0.898634	2.81958	0.0259483	KLRC3
NM_012099.1	0.904109	3.73694	0.0203548	CD3EAP
NM_002260.3	0.91635	1.64581	0.199057	KLRC2
NM_001964.2	0.944491	5.68076	0.254	EGR1
NM_000399.3	0.96356	9.09976	0.00105823	EGR2
NM_000605.3	0.982474	1.92837	0.0320116	IFNA2
NM_006419.2	0.996185	2.01398	0.0213283	CXCL13
NM_004591.1	1.00871	10.6311	0.0560572	CCL20
NM_018724.3	1.05972	2.01613	0.0583899	IL20
NM_000062.2	1.06649	10.8087	0.000706083	SERPING1
NM_002995.1	1.11309	1.80723	0.0668775	XCL1
NM_001400.3	1.12588	3.9008	0.00371943	S1PR1
NM_002286.5	1.20745	7.34462	0.0669972	LAG3
NM_003641.3	1.23017	10.9344	0.12947	IFITM1
NM_002190.2	1.23651	1.04105	0.137261	IL17A
NM_006564.1	1.27487	2.33497	0.0018355	CXCR6
NM_003327.2	1.28422	3.40586	0.000811355	TNFRSF4
NM_001733.4	1.45177	7.75051	0.000462663	C1R
NM_000450.2	1.47534	4.12361	0.0017526	SELE
NM_001734.2	2.18504	8.20503	9.13353e-06	C1S
